# Supplementary material for: People Believe and Behave as if Consumers of Natural Foods Are Especially Virtuous
Source: Front Psychol. 2018 Sep 27;9:1823. doi: 10.3389/fpsyg.2018.01823 (PMC6170642; doi:10.3389/fpsyg.2018.01823)
Supplement: Supplementary file 1 [file Table_1.XLSX]

## Sheet: Sheet1
					Mentions of (qualitative coding by categories for mixed, natural and unnatural foods) and valence proportion													Ratings (categories by natural, mixed and unnatural foods)						Ratings (items by natural, mixed and unnatural foods)
Subject	Subject	Age	Sex	Diet	mixed_health	mixed_demographics	mixed_moral	natural_health	natural_health_+ve	natural_demographics	natural_moral	nat_moral_+ve	unnatural_health	unnatural_health_+ve	unnatural_demographics	unnatural_moral	unnatural_moral_+ve	natural_r_moral	mixed_r_moral	unnatural_r_moral	natural_r_health	mixed_r_health	unnatural_r_health	NTolerantofOthers	NSexuallyMonogamous	NConsiderate	NPrefersFamiliarity	NHighAspirations	NHardWorking	NVirtuous	NPractical	NMethodical	NFollowsNorms	NTalkative	NHealthConscious	NAttractive	NMasculine	NHealthy	NLikeable	NWealthy	NEducated	NFat	NActive	NIntelligent	NOld	NPure	NDisciplined	NPlansAhead	MTolerantofOthers
1.01	1	18	1	1	1	0	0	1	1	0	0	0	1	0	0	0	0	5.69	2.63	4.19	6.5	3.3	2.2	5.5	5	6.5	5.5	6.5	6	4.5	7	7	5	4	7	6	1.5	7	6	6	6	1.5	6	6	6	6.5	6	6.5	2.5
1.02	2	19	1	1	0	0	0	0	0	0	0	0	0	0	0	0	0	5.13	3.88	3.38	6.1	3.2	1.7	5	4	4.5	1	6.5	6	5.5	5.5	7	4.5	5	7	6	4	6.5	5	4.5	7	3	6	6	4	5	6	6.5	4
1.03	3	18	1	1	0	0	0	0	0	0	0	0	0	0	0	0	0	4.44	4.13	3.69	4.8	4.1	3.8	4.5	4.5	4.5	3.5	4	4.5	4.5	5	4.5	4.5	4	4.5	4.5	4	5	4	5.5	5	3	5	3.5	5	5	4	5	5
1.04	4	18	1	1	0	0	0	0	0	0	0	0	0	0	0	0	0	4.31	3.94	3.69	5	3.9	3.3	4	4	4.5	6	4	4	4	3.5	5.5	4.5	4	6.5	4.5	3	6	4	5	5.5	4	4	3.5	3	4	5.5	4.5	4
1.05	5	19	1	1	1	0	0	1	0.9	0	1	1	1	0.17	0	0	0	5.19	3.63	3.44	5.4	3	2.6	5	4	5	3	6	5.5	5	3	5.5	4.5	6	6	5	2.5	6	5	6	6	2	4	6	3	6	6	5.5	4
1.06	6	17	1	2	1	0	0	1	1	0	1	1	1	0	0	1	0	5.31	4	3.44	5.8	3.7	2.4	5	4.5	6	5.5	6	6	6.5	5.5	6	4	5.5	6	5.5	3.5	6.5	6	6	6.5	2.5	5.5	6.5	4.5	5.5	5	6	4
1.07	7	18	1	1	1	0	0	1	1	0	1	1	1	1	0	0	0	5.25	4.06	3.69	5.7	3.7	2.7	5.5	4	4.5	2	6	6	5	4	6	6	4.5	6	4	4	6	4	6	5.5	2	6.5	5	6	5	6	6	4
1.08	8	18	1	1	1	1	0	1	1	0	1	1	1	0	0	0	1	5.63	4.81	3.5	6.2	3.6	2.7	6	4	6.5	5	6	6.5	5.5	5.5	6.5	5	5	7	6	2	6.5	5.5	4.5	6.5	2.5	6	5.5	2	5.5	6.5	6	5.5
1.09	9	17	1	2	0	1	0	1	1	0	1	1	1	0	0	0	1	4.94	4.38	3.69	5.9	4.5	3.3	4	4	4.5	6	5.5	6	5	3.5	4.5	6	4	6.5	5.5	3.5	6.5	4	5	6.5	3	6	5	2.5	5.5	5	5.5	4
1.1	10	18	1	1	1	0	0	1	1	0	0	0	1	0	0	0	0	4.63	4	3.63	6.4	3.1	1.7	4	4	4.5	2	5.5	6.5	5	4	3.5	3	5	6.5	6	2.5	7	5	5	6	2.5	7	5.5	3.5	4.5	6.5	6	4
1.11	11	20	1	3	1	1	0	1	0.5	0	0	0	1	0.33	0	0	1	4.5	3.75	3.88	5.4	2.7	3.1	4	4	4	2.5	6	5.5	4	4	4.5	3	4	6	5	4	5.5	4	5.5	5.5	2.5	5	5.5	4	5.5	5.5	6.5	5
1.12	12	20	0	1	0	0	0	0	0	0	0	0	0	0	0	0	0	5.56	4.06	3.38	5.9	3	2.2	6	5.5	6	3	6	5.5	5	6	6	4	4	6	5	5	6.5	5	5.5	6	2	6	6.5	3.5	6	6	6	4.5
1.13	13	18	1	1	0	0	0	0	0	0	0	0	1	0.5	0	0	0	4.81	4	3.44	5.8	2.9	2.4	4.5	4	5.5	4.5	4.5	5.5	5	2.5	4	4	4	6	5	3.5	6.5	5	4.5	5.5	2	5.5	5.5	3.5	5.5	5.5	5.5	4
1.14	14	19	1	1	0	0	0	1	1	0	1	1	0	0	0	0	0	4.25	4.31	4.25	6.1	2.6	2.3	4	4	4.5	2	5.5	6	6	4.5	5	1.5	4	7	5.5	3	7	4	7	7	2	5	5.5	1.5	4	4.5	7	4
1.15	15	19	1	2	0	1	0	1	1	1	0	0	0	0	0	0	1	4.81	3.69	3.69	5.9	2.7	3	4	4.5	5	4	5	5.5	4	4.5	4.5	5.5	4.5	6.5	6.5	2	5.5	5	5.5	6	2.5	5.5	5	1.5	5	5.5	6	4
1.16	16	18	1	1	0	0	0	0	0	0	0	0	0	0	0	0	0	4.19	3.56	3.75	5.5	2.5	2.3	4.5	4	4	2.5	6	4.5	4	1.5	4	3	4	4.5	4.5	3	7	4.5	4.5	5.5	2	5.5	5	2	4	4	4	4
1.17	17	18	0	1	1	0	0	1	1	1	1	1	1	0.33	1	0	0	5.19	3.75	3.75	6.1	3.2	3	4.5	5	5.5	2	6	5.5	5.5	5	4	4.5	3.5	7	5.5	4	6	5	3.5	6	2.5	6.5	6	2.5	4.5	6	6	4
1.18	18	18	1	1	1	0	0	1	1	0	0	0	1	0	0	0	0	4.5	3.88	3.56	5.1	4.1	2.6	4	4	4	4.5	5	5	4	4	5	5	4.5	5.5	4.5	3.5	5	4	5	5	3	5.5	5	3	4.5	5.5	5.5	4
1.19	19	18	1	1	1	1	0	1	1	1	0	0	1	0	0	0	1	5	3.69	3.5	5.8	2.7	3.2	5.5	4	4.5	3.5	5.5	6	5.5	5.5	5.5	3.5	5.5	6	6	4	6	6	6	6	3.5	6.5	5.5	3	5.5	6	5.5	3
1.2	20	18	1	1	0	0	0	0	0	0	0	0	0	0	0	0	0	4.81	4	3.81	6.1	4	2.3	4	4	5	5	5.5	5	4	4	3.5	5	4	7	5.5	3	6	4.5	5	5.5	2	6	5	4	4.5	6.5	6	4
1.21	21	18	1	1	0	0	0	0	0	0	0	0	0	0	0	0	0	3.88	4.06	4.25	4.2	3.8	4.3	3	5.5	3	4	1.5	5	5.5	3	4	2	3.5	5	2.5	3	5	3	4	4.5	3	3.5	3.5	4	5.5	5	4	3.5
1.22	22	18	1	3	1	1	1	1	1	0	1	1	1	0	0	0	1	4.56	3.13	3.44	4.6	1.2	1.3	4.5	3.5	3.5	4	5.5	5	4	3.5	5	6.5	5	3.5	5	3.5	4	5.5	4.5	3	2.5	5	3.5	6	3.5	5.5	5	2
2.01	23	18	1	1	0	0	0	0	0	0	0	0	0	0	0	0	0	5.81	4.13	3.88	6.1	4	3.9	6.5	4	6	5.5	7	6	6	4.5	4	5	3.5	6.5	6.5	2	5.5	5	4	6	2	6	6	1	6	6	4.5	5
2.02	24	18	1	2	1	0	0	1	1	0	0	0	1	0	0	0	0	4.63	4.19	3.75	5.4	4.1	3.4	4	4	5	6.5	4	5	4	5.5	6	6	4	6.5	4	2.5	6.5	4	4	4	3.5	5.5	4	5.5	5	5	6.5	5
2.03	25	20	1	1	0	0	0	0	0	1	0	0	0	0	0	0	0	5.25	3.75	3.44	5.9	3	2.6	2.5	6	5	3	6	6	4	2	5.5	7	5.5	7	4.5	1.5	7	4.5	6.5	5.5	1.5	4.5	6	3.5	5.5	6	6.5	3
2.04	26	18	1	1	1	0	0	1	1	0	0	0	1	0	0	0	0	4	4	4	4.9	4	3.7	4	4	4	4	4	4	4	4	4	4	4	5.5	4.5	4	5	4	4.5	4	3	4.5	4	3	4	4	4	4
2.05	27	22	1	1	0	1	1	1	1	1	1	0.5	1	0.88	1	0	0	4.69	4.19	3.63	5.3	4	3.6	3.5	4	5.5	3.5	4.5	4.5	5	3.5	4	5	4.5	5.5	4	3.5	6	4.5	5.5	4	2.5	5.5	4	3	5	5	5	4
2.06	28	18	1	1	1	0	0	1	1	0	0	0	1	0	0	0	0	5	4	4	6.1	2.9	2.7	5	4	5.5	2.5	5.5	5	5	5	5.5	4.5	5.5	7	5.5	3	6.5	5	5.5	5.5	2.5	6	5.5	3	5.5	5	6	4
2.07	29	18	1	1	0	0	0	1	1	0	0	0	1	0	0	0	0	5.63	4.13	3.19	6.2	4.2	2.8	5	4	6	6	6.5	6	5.5	3.5	6.5	6	2.5	7	5.5	2.5	6.5	3.5	6	6.5	2	6	6	3	5.5	6.5	7	5
2.08	30	18	1	1	1	1	0	1	1	1	0	0	1	0	0	0	1	5.88	4.88	3.5	6.6	5.2	2.8	7	5	6.5	3.5	6	6	6	2.5	4.5	4	6.5	7	6.5	3	7	6.5	5.5	6	2.5	7	6.5	3	6.5	6	6	5.5
2.09	31	18	1	1	0	0	0	1	1	0	0	0	0	0	0	0	0	4	3.56	2.5	4.3	4.9	3.5	4.5	3.5	3.5	3.5	4.5	4	4	4	5	3.5	4	4.5	4	3.5	4	4	4.5	4.5	3.5	4.5	4.5	4	4	4.5	5	4
2.1	32	19	0	1	0	0	0	1	1	0	0	0	1	0	0	0	0	4.75	3.88	3.81	5.7	3.2	2.6	4.5	4	4.5	4.5	4.5	5	4.5	5	4	5	4	6	5	3.5	6	4.5	5	5.5	2.5	6	5	4	6	5	4	4
2.11	33	18	1	1	1	1	1	1	1	0	0	0	1	0	0	0	1	6.63	3.88	3.44	6.6	4	2.6	7	4	7	7	7	7	7	7	7	7	5.5	7	7	2.5	7	7	7	7	1	5	7	2	7	7	7	5.5
2.12	34	18	1	3	1	0	0	0	0	0	1	0.8	0	0	0	1	0	5.25	3.31	3.13	5.8	3.6	2.2	6	5.5	6	3	6	6	4.5	6	3.5	4	4	6	6	1.5	5.5	6.5	5	5	2.5	6	6	2.5	4	6	4	3
2.13	35	18	1	1	0	1	0	1	1	1	0	0	1	0	1	0	1	4.44	4.13	4	5.6	5	3.2	4	4	4	5	4	5.5	4	5.5	4	4.5	4	6.5	5	3.5	6	4	5	5.5	2.5	5	4.5	4	6	5	6	4
2.14	36	18	1	1	0	0	0	1	1	0	0	0	0	0	0	0	0	5.75	4.31	2.88	6.5	4.7	1.8	5.5	6	4.5	6.5	6.5	7	4.5	6	6	6	4.5	7	5	3	7	4	5.5	7	1.5	7	5.5	4.5	6	7	6.5	5.5
2.15	37	18	1	1	1	0	0	1	1	0	1	1	1	0	0	0	0	6.25	4.5	3.19	6	4.5	2.6	6.5	5.5	6.5	6	6.5	6.5	6.5	5	6	6	6.5	6.5	5.5	6	6.5	6	5	6	2	5.5	6	5	6	6.5	6	4.5
2.16	38	18	0	1	0	0	0	0	0	0	0	0	0	0	0	0	0	6.63	5.81	1.38	6.3	5.7	1	7	7	6.5	6.5	7	7	6.5	6.5	6.5	7	4.5	7	5	4	7	6.5	3.5	7	1	5.5	7	3.5	6.5	5.5	6.5	5
2.17	39	18	1	1	0	0	0	1	1	0	0	0	1	0	1	0	0	5.31	4.13	3.25	5.5	3.9	2.9	5	6	5.5	3.5	6	5.5	5.5	4.5	6	3.5	3	6	6	2	6	5.5	5.5	5.5	4	5.5	5.5	4.5	5.5	5.5	6.5	4.5
2.18	40	18	1	1	1	0	0	1	1	0	0	0	1	0	0	0	0	4.63	3.94	3.88	5.3	3.6	2.9	4	4.5	4	4	5.5	5	5	2.5	4	4	5	6	4.5	4	6.5	4	5.5	6	4.5	6	5.5	5.5	4.5	5.5	6	3.5
2.19	41	18	1	1	0	0	0	0	0	0	0	0	0	0	0	0	0	4.19	3.88	3.69	5.7	3.4	3	4	4	4	4	4	4	4	4	4	4	4	7	4	3.5	7	4	4	4	4	6.5	4	4	5.5	4	4	4
2.2	42	18	1	1	0	0	1	1	1	0	0	0	0	0	0	0	0	4	4	4.06	4.3	4.1	3.7	4	4	4	4.5	4	4	4	4	4	4	4	5	4	4	4.5	4	4	4	4	4	4	3.5	4	4	5	4
2.21	43	18	1	1	0	0	0	0	0	0	0	0	0	0	0	0	0	4.38	3.44	4	5.6	2.9	4.4	5	4.5	3.5	4	5	4.5	4	4.5	4	4	4.5	5.5	5.5	5	6	5.5	4.5	5	3	6	5	2.5	3.5	5.5	4	3.5
2.22	44	23	1	1	0	0	0	0	0	0	0	0	0	0	0	0	0	4.75	4.38	4.75	4.3	3.6	4.2	4.5	5	5.5	6	6	4.5	5.5	5	4.5	3.5	4.5	5	5.5	4.5	5.5	4	5.5	4.5	6	3.5	4	5	4.5	3.5	4	5.5
3.01	45	19	1	3	1	0	0	1	1	0	0	0	1	0	0	0	0	4.5	3.94	3.56	6	4	2.7	4	4	4	4	4.5	5.5	4	4	5	4	4	6.5	5.5	4	6.5	4.5	5.5	6	2	5.5	5	4	5.5	6	5	4
3.02	46	18	1	1	0	0	0	1	1	0	1	0.5	1	0	0	0	0	5.19	4.25	3.94	5.1	3.8	3.1	5	6	5.5	3.5	5	5.5	5	4.5	5.5	4	4	5.5	5	2.5	5.5	5	5	6	3.5	5	6	3.5	5.5	5.5	6.5	5
3.03	47	18	1	1	1	0	0	1	1	0	0	0	1	0.33	0	0	0	5.13	4.69	3.5	5.9	3.7	2.2	5	4.5	5	5	4	5	5	6	5.5	6	2.5	6	5.5	2.5	6	5	5.5	6.5	2	6	5.5	3	5.5	6	6	4.5
3.04	48	19	1	1	0	0	0	1	1	0	0	0	1	0	0	0	0	4.56	4.19	3.63	5.3	4.3	2.5	4.5	4	4.5	5	5	5	5	5	5.5	4	4	6	4	3	6	4.5	6	5	2.5	5	4.5	4	4	5.5	5.5	5
3.05	49	17	1	1	1	0	0	1	1	0	0	0	1	0	0	0	0	4.75	4	3.69	5.2	3.8	3.3	5	4	5	4.5	4.5	5	4	4	4	4	4	6	4.5	4.5	5	5	4.5	5	2.5	5	4	3.5	6	5.5	6	4
3.06	50	18	1	4	1	0	0	1	1	0	0	0	1	0	0	0	0	4.75	3.94	3.38	5.1	3.7	3	5.5	3.5	5.5	2.5	5.5	5.5	5.5	5.5	4.5	3.5	5	5	5	2.5	5.5	5.5	5	5.5	3.5	5.5	5.5	5	5	4	4.5	4
3.07	51	18	1	4	0	0	0	0	0	0	0	0	0	0	0	0	0	5.06	4	3.56	6.2	4	2.7	4	4	4	4	6.5	6.5	5	6.5	5	5	3.5	7	4	1.5	7	5.5	5	7	2	7	6.5	2	5	7	7	4
3.08	52	19	1	1	0	0	0	1	1	0	0	0	1	0	1	0	0	3.69	4.31	1.75	4.3	3.6	1.8	2.5	4	4	1	4	4	3	4.5	4	4	4	4	3.5	4	5	5.5	4	4	4	5	4	2.5	4	4	4	4
3.09	53	27	1	1	0	0	0	0	0	0	0	0	0	0	0	0	0	4.19	4.06	3.38	4.6	4.3	3.3	4	3.5	4.5	5.5	5	4.5	3.5	4.5	4.5	3.5	4	5	4.5	3	4.5	4.5	5	4.5	4	5	4	3.5	5.5	4	4	4
3.1	54	18	1	2	0	0	0	0	0	0	0	0	0	0	0	0	0	4.38	3.94	4	5.3	3.6	3.8	4	4	5	3	4.5	5	4.5	2.5	5	3	4.5	6.5	4	2.5	6	4.5	5.5	5	3.5	5.5	5	3	5	5	5.5	4.5
3.11	55	18	1	1	1	1	0	1	1	1	0	0	1	0	0	0	1	4.06	4	4.06	4.8	3.1	3.2	4.5	4	4	3.5	4	4.5	4	4.5	3.5	4	5	4	4.5	3.5	5.5	4	4	5	3	5	4.5	3	4	4	4	3.5
3.12	56	17	1	1	1	0	0	1	1	0	1	1	0	0	1	0	0	4.31	4.19	3.56	6	4.6	2.5	4	4	4	7	5	5	4	5	7	4	4	7	4	4	7	3	6.5	4	3	7	4	5.5	4	5.5	7	4
3.13	57	18	1	1	0	1	0	0	0	1	1	1	0	0	0	0	1	4.38	4.31	3.81	5.2	3.8	2.8	4	4	4	4.5	5	4	4	4	5.5	4.5	4	6	4	3	6.5	4	4.5	4	3	4.5	4	3	4	5.5	6	4
3.14	58	18	1	1	1	0	0	1	1	0	0	0	1	0	0	0	0	4.56	3.88	3.88	5	3.7	3.6	4.5	4	4.5	3.5	5	4.5	4	4.5	4.5	4	4	6.5	3.5	4	5.5	4.5	4.5	4.5	3	4.5	4.5	3.5	5.5	5	5	4
3.15	59	24	1	1	1	0	0	1	1	0	0	0	1	0	1	0	0	4.44	3.56	2.56	5.1	3.1	2.4	4.5	4	4.5	3.5	4.5	4	4.5	4	4	4	5	5.5	5	2.5	5	5	4.5	5	2.5	4.5	5	3	4.5	5	4	3.5
3.16	60	18	1	1	1	0	0	1	1	0	0	0	1	0	0	0	0	4.56	3.81	3.94	4.7	3.7	3.4	4	4	4.5	4	5	5	4	3	4.5	5	4	5	4	4	5.5	5	5	5	4	5	5	3	5	5	5	4
3.17	61	18	1	1	0	0	0	1	1	0	1	1	1	0	0	0	0	4.63	4.19	3.5	5.6	3.1	2.8	5.5	4.5	4	3	5	5	3.5	5.5	5.5	4.5	5.5	6	5	2.5	6	3.5	4	5	2.5	5.5	3.5	3	4.5	5.5	6	3
3.18	62	19	0	1	0	0	0	0	0	0	0	0	0	0	0	0	0	4.25	3.94	4	5.4	3.3	3.1	4	4	4	4	4.5	5.5	4	3.5	5	4.5	4	5.5	4	3.5	6	4	5	4.5	2	5.5	4.5	3.5	4.5	4.5	5.5	4
3.19	63	18	0	1	0	1	0	1	1	0	1	0	1	0	1	1	1	4.06	4	4	4.6	3.7	3	4	4	4	4	4	4	4	4	4	4.5	4	5.5	4	4	5	4	4	4	3.5	4	4	4	4	4	4.5	4
3.2	64	36	1	1	0	0	0	0	0	0	0	0	0	0	0	0	0	4	4	4	4	4	4	4	4	4	4	4	4	4	4	4	4	4	4	4	4	4	4	4	4	4	4	4	4	4	4	4	4
4.01	65	18	1	1	0	0	0	1	1	0	0	0	0	0	0	0	0	4.75	4.25	4.44	6.4	4.4	2.5	4	5	4.5	4	5	6	5	6.5	4.5	4.5	4	6.5	6.5	2	6.5	4	6	6	1.5	6	5.5	3	4	6	6	5
4.02	66	17	1	2	0	0	0	0	0	0	0	0	1	0	0	0	0	4.75	3.75	3.25	6.1	3	2	4	4	4	5	4	4.5	4	7	6.5	5.5	4	7	4	4	6.5	4	4	6.5	1.5	6.5	6	4	5.5	7	6.5	4
4.03	67	25	1	1	1	1	0	1	1	0	0	0	1	1	1	0	1	5.5	3.69	3.31	6.9	2.8	1.7	3	5	3.5	3	7	6	6	1.5	5.5	5.5	4	7	6.5	3	7	4.5	7	6.5	1	7	6	1.5	7	7	7	3.5
4.04	68	19	1	1	1	0	0	1	0.5	1	0	0	1	0.33	0	0	0	4.19	3.94	3.75	5.9	4	1.9	4	4	4	4	4	5.5	4	6	4	4	4	6.5	4	2	6.5	4	5.5	5	2	6.5	4	4	4	5.5	5	4
4.05	69	18	1	1	1	1	0	1	1	1	0	0	1	0	0	0	1	6.69	3.19	2.31	6.9	3.3	1.7	7	6.5	6.5	4	7	6.5	7	5.5	7	5.5	3	7	6.5	2.5	7	6	7	7	1	7	7	1	7	7	7	3
4.06	70	17	1	2	1	0	0	1	0.5	0	0	0	1	0.5	0	1	0	5.25	3.38	3.69	5.9	3.6	2.9	5	5.5	4.5	4	5.5	4.5	4.5	7	4	5.5	4.5	5.5	5.5	3.5	6.5	3	6	6	2.5	6.5	5.5	3.5	5.5	6	6	4
4.07	71	18	1	1	0	0	0	1	1	0	0	0	1	0	0	0	0	4.06	4.25	4.31	5.3	3.6	3.3	3.5	4	3.5	4	5.5	5	4	4.5	4.5	3.5	4.5	5.5	5	3.5	6.5	4.5	7	4.5	3.5	5	4.5	3.5	4	4.5	5	5
4.08	72	18	1	1	0	0	0	1	1	0	0	0	0	0	0	0	0	4.19	4.19	4.06	6.2	4.3	2.9	3.5	4	4	5	5.5	6	4	5.5	5.5	4	4	7	4	1.5	7	3.5	4	5.5	1.5	6.5	6	1	4	4.5	4	4
4.09	73	20	1	1	0	1	0	1	1	1	0	0	1	0	0	0	1	5.31	3.38	2.94	6.5	2.3	1.9	4.5	5.5	4.5	6	6.5	6	5	5.5	5.5	4.5	5	7	6	4	7	6.5	5	6	2	6.5	5.5	4	5	7	6.5	3
4.1	74	49	1	1	1	0	1	1	1	0	1	1	1	0	0	0	0	5.06	3.19	3.19	6.4	2.2	1.8	3.5	4	4.5	3	6.5	6.5	5.5	2.5	5.5	4	4	7	6	2	6.5	6	6	7	2	6.5	6.5	5.5	6.5	6	6.5	4
4.11	75	18	0	1	1	0	0	1	1	0	0	0	1	0.25	0	0	0	5.88	3.19	2.56	6.5	3.1	1.3	6.5	3.5	6	4	6	7	6	5	6.5	6.5	5	7	5.5	3	7	6.5	5.5	6	2	7	6	4	5.5	7	6.5	3
4.12	76	22	1	1	0	0	0	0	0	0	0	0	0	0	0	0	0	4.06	4	3.88	4.6	3.9	3.5	4	4	4	5.5	4	4	4	4	5.5	4	4	5.5	4	4	5	4	4	4	4	4.5	4	3.5	4.5	4	5.5	4
4.13	77	40	1	1	0	0	0	1	1	0	0	0	1	1	0	1	0	5.13	4.31	3.94	6.3	3.7	2.7	4	4	6.5	4	5.5	5	4	3	4	4	4	7	5.5	4.5	7	6	4	4	2.5	6.5	5.5	6	7	6	6.5	5.5
4.14	78	18	1	1	1	1	0	1	1	0	0	0	1	1	1	0	1	5.25	4.44	4.06	5.7	3.5	3.3	5.5	4.5	5.5	5.5	5.5	5.5	5	2.5	5.5	5	5	6	5.5	3	5	5	5.5	5.5	2	6	5	4.5	5.5	5.5	5.5	5
4.15	79	20	1	1	1	0	0	1	1	0	0	0	1	0	0	0	0	5.19	3.75	2.81	6	3.5	2.1	4	4	6	4	5.5	6	5.5	3.5	5.5	4	4	6.5	5	3.5	6.5	5	6	6	2	6	6	4	6	6.5	6	4
4.16	80	20	1	1	0	0	0	0	0	0	0	0	1	1	0	0	0	4	4	4	5.3	3.6	3.1	4	4	4	4	4	4.5	4	4	4	4	4	6.5	4	4	6	4	4	4	2.5	4.5	4	4	4	4	4.5	4
4.17	81	18	1	1	0	0	0	0	0	0	0	0	0	0	0	0	0	5.94	4.69	4	6.7	3.5	3.5	6	3.5	6	2	6.5	7	6.5	5.5	4	6	5.5	7	6	3	7	6.5	5	6	1.5	7	5	5	7	6	5	5.5
4.18	82	20	1	1	0	0	0	0	0	0	0	0	0	0	0	0	0	5.94	3.19	3.19	5.2	2.1	2.4	6	3.5	6	2	7	7	6	4.5	6.5	6	4.5	7	4	1.5	7	6.5	5.5	6.5	2.5	2.5	6.5	4	7	6	6.5	3.5
4.19	83	18	1	1	0	0	0	0	0	0	0	0	0	0	0	0	0	5	4	3.94	5.6	4	3.3	6	4	5.5	3.5	6	4.5	4.5	4	3.5	3	5.5	5.5	5.5	4	6	5.5	4	5.5	3	6	6	4	5	6	5.5	4.5
4.2	84	18	1	1	0	0	0	0	0	0	0	0	0	0	0	0	0	6.06	3.94	3.56	6.7	2.8	2.5	7	2	6	7	7	7	6.5	6.5	2	6	4.5	7	6.5	4	7	7	6	6.5	2	7	6.5	2	7	7	6.5	6
[truncated: 58 more columns]
